# Supplementary material for: An epidemiological surveillance of hand foot and mouth disease in paediatric patients and in community: A Singapore retrospective cohort study, 2013–2018
Source: PLoS Negl Trop Dis. 2021 Feb 10;15(2):e0008885. doi: 10.1371/journal.pntd.0008885 (PMC7901731; doi:10.1371/journal.pntd.0008885)
Supplement: S1 Table — Clinical samples were typed using primers that partially amplified the VP1 region of the viral genome and sequencing results produced the following distribution, with most of the samples being typed of CV-A6, followed by EV-A71 and lastly, CV-A16. diagnostic assay to detect for enterovirus. Enterovirus is detected in 71% and 87% of the saliva and throat swab samples respectively. As such, throat swab is comparatively more sensitive for detection and diagnoses. (XLSX) [file pntd.0008885.s002.xlsx]

## Sheet: Sheet1
PAN-ENTERO
	POSITIVE (%)	NEGATIVE (%)	TOTAL (%)
SALIVA	22 (71)	9 (29)	31 (100)
THROAT SWAB	27 (87)	4 (13)	31 (100)
